# Supplementary material for: Management of Aberrant Internal Carotid Artery Injury Caused During Otologic Procedures: Systematic Review and Multicenter Case Series
Source: J Clin Med. 2025 Jul 26;14(15):5285. doi: 10.3390/jcm14155285 (PMC12347044; doi:10.3390/jcm14155285)
Supplement: Supplementary file 1 [file jcm-14-05285-s001.zip]

Archive with 6 entries (6 files):
- .DS_Store
- Figure S1 PRISMA flow diagram.pdf
- Table S1 Search Strings.pdf
- Table S2 JBI critical appraisal case reports.pdf
- Table S3 JBI critical appraisal case series.pdf
- Table S4 PRISMA checklist.pdf
